# Supplementary material for: A Myelin Debris Cleaner for Spinal Cord Injury Recovery: Polycaprolactone / Cell Membrane Assembled Scaffolds
Source: Adv Sci (Weinh). 2025 Jun 26;12(36):e03269. doi: 10.1002/advs.202503269 (PMC12463047; doi:10.1002/advs.202503269)
Supplement: Supplementary file 2 — Supporting Information [file ADVS-12-e03269-s001.zip]

Archive with 6 entries (6 files):
- Supplementary Material 3-Recovery of SD rats.MOV.zip
- Supplementary Material 3-SCI model with biomaterial.tiff.zip
- Supplementary Material 3-SCI model.HEIC.zip
- Supplementary Material 5.zip
- Supplementary Material 6.zip
- Supplementary Material 3-PCL nanofiber sythesis.MP4.zip
